# Supplementary material for: Dissipative Particle Dynamics Study on Interfacial Properties of Ternary H-Shaped Copolymer–Homopolymer Blends
Source: Molecules. 2024 Oct 9;29(19):4775. doi: 10.3390/molecules29194775 (PMC11477541; doi:10.3390/molecules29194775)
Supplement: Supplementary file 1 [file molecules-29-04775-s001.zip]

Archive with 1 entries (1 files):
- molecules-3218630-supplementary.pdf
